# Supplementary material for: A network analysis of early arthropod evolution and the potential of the primitive
Source: Sci Rep. 2024 Jan 4;14:503. doi: 10.1038/s41598-023-51019-x (PMC10766614; doi:10.1038/s41598-023-51019-x)
Supplement: Supplementary file 1 — Supplementary Information. [file 41598_2023_51019_MOESM1_ESM.zip]

Archive with 12 entries (12 files):
- Adjacency matrices/Branchinecta.xlsx
- Adjacency matrices/Canadaspis.xlsx
- Adjacency matrices/Lightiella.xlsx
- Adjacency matrices/Marrella.xlsx
- Adjacency matrices/Martinssonia.xlsx
- Adjacency matrices/Nebalia.xlsx
- Adjacency matrices/Olenoides.xlsx
- Adjacency matrices/Rehbachiella.xlsx
- Adjacency matrices/Speleonectes.xlsx
- Adjacency matrices/Triops.xlsx
- Adjacency matrices/Waptia.xlsx
- Adjacency matrices/Yohoia.xlsx
